# Supplementary material for: Expanding the Mutation Spectrum for Inherited Retinal Diseases
Source: Genes (Basel). 2024 Dec 28;16(1):32. doi: 10.3390/genes16010032 (PMC11764958; doi:10.3390/genes16010032)
Supplement: Supplementary file 1 [file genes-16-00032-s001.zip]

Archive with 1 entries (1 files):
- genes-3350988-supplementary.pdf
